# Supplementary material for: Characteristics of COVID-19 Breakthrough Infections among Vaccinated Individuals and Associated Risk Factors: A Systematic Review
Source: Trop Med Infect Dis. 2022 May 22;7(5):81. doi: 10.3390/tropicalmed7050081 (PMC9144541; doi:10.3390/tropicalmed7050081)
Supplement: Supplementary file 1 [file tropicalmed-07-00081-s001.zip]

Archive with 1 entries (1 files):
- tropicalmed-1709003-supplementary.pdf
